# Supplementary material for: Identification of a BAHD Acyltransferase Gene Involved in Plant Growth and Secondary Metabolism in Tea Plants
Source: Plants (Basel). 2022 Sep 22;11(19):2483. doi: 10.3390/plants11192483 (PMC9572432; doi:10.3390/plants11192483)
Supplement: Supplementary file 1 [file plants-11-02483-s001.zip]

Archive with 4 entries (4 files):
- Additional file S1(FigureS1).pdf
- Additional file S2(Figure S2 and S3).pdf
- Additional file S3(Table S1).xlsx
- Additional file S4(Figure S4).pdf
