# Supplementary material for: Identification of a BAHD Acyltransferase Gene Involved in Plant Growth and Secondary Metabolism in Tea Plants
Source: Plants (Basel). 2022 Sep 22;11(19):2483. doi: 10.3390/plants11192483 (PMC9572432; doi:10.3390/plants11192483)
Supplement: Supplementary file 1 [file plants-11-02483-s001.zip › Additional file S3(Table S1).xlsx]

## Sheet: Sheet1
ID	Term	P-value	Unigene_diff
Group OX1 VS Group WT
ath00940	Phenylpropanoid biosynthesis	3.48077e-05	16
ath00280	Valine, leucine and isoleucine degradation	0.00437598	6
ath00360	Phenylalanine metabolism	0.000386538	6
ath00380	Tryptophan metabolism	0.000602331	8
ath00941	Flavonoid biosynthesis	0.00254778	4
ath04075	Plant hormone signal transduction	0.0663221	13
ath04016	MAPK signaling pathway - plant	0.0588881	8
ath01230	Biosynthesis of amino acids	0.526829	8
ath04146	Peroxisome	0.018999	7
ath04626	Plant-pathogen interaction	0.143351	9
Group OX2 VS Group WT
ath00280	Valine, leucine and isoleucine degradation	3.5501e-07	12
ath00940	Phenylpropanoid biosynthesis	1.67112e-05	19
ath00270	Cysteine and methionine metabolism	0.000904884	13
ath04016	MAPK signaling pathway - plant	0.00103636	14
ath00360	Phenylalanine metabolism	0.00138625	6
ath00380	Tryptophan metabolism	0.00202611	8
ath01230	Biosynthesis of amino acids	0.667672	9
ath00941	Flavonoid biosynthesis	0.00744712	4
ath04146	Peroxisome	0.0554805	7
ath04626	Plant-pathogen interaction	0.327204	9
Group OX VS Group WT
ath00940	Phenylpropanoid biosynthesis	7.88341e-07	19
ath00280	Valine, leucine and isoleucine degradation	2.3091e-05	9
ath00941	Flavonoid biosynthesis	0.000348676	5
ath00360	Phenylalanine metabolism	0.000440819	6
ath00910	Nitrogen metabolism	0.00214703	6
ath00380	Tryptophan metabolism	0.00335212	7
ath04016	MAPK signaling pathway - plant	0.0123901	10
ath01230	Biosynthesis of amino acids	0.555024	8
ath04146	Peroxisome	0.00657864	8
ath04626	Plant-pathogen interaction	0.581536	6
